# Supplementary material for: Utilizing Estra-1,3,5,16-Tetraene Scaffold: Design and Synthesis of Nitric Oxide Donors as Chemotherapeutic Resistance Combating Agents in Liver Cancer
Source: Molecules. 2023 Mar 18;28(6):2754. doi: 10.3390/molecules28062754 (PMC10055446; doi:10.3390/molecules28062754)
Supplement: Supplementary file 1 [file molecules-28-02754-s001.zip]

Archive with 1 entries (1 files):
- molecules-2256721-supplementary.pdf
